# Supplementary material for: Metagenome-Based Analysis of the Microbial Community Structure and Drug-Resistance Characteristics of Livestock Feces in Anhui Province, China
Source: Vet Sci. 2024 Feb 12;11(2):87. doi: 10.3390/vetsci11020087 (PMC10892912; doi:10.3390/vetsci11020087)
Supplement: Supplementary file 1 [file vetsci-11-00087-s001.zip]

Archive with 1 entries (1 files):
- vetsci-2749646-supplementary.pdf
